# Supplementary material for: Structural basis for the interaction between the bacterial cell division proteins FtsZ and ZapA
Source: Nat Commun. 2025 Jul 1;16:5985. doi: 10.1038/s41467-025-60940-w (PMC12216130; doi:10.1038/s41467-025-60940-w)
Supplement: Supplementary file 11 — Source Data [file 41467_2025_60940_MOESM11_ESM.xlsx]

## Sheet: Fig.5i_single
FIg.5-i_single
Raw_Data	Histgram_x	Histgram_y
1.5	0	78
0.5	0.5	19
0.5	1	2
0.5	1.5	1
0.5	2	0
0.5	2.5	0
0.5	3	0
0.5	3.5	0
0.5	4	0
1.5	4.5	0
0.5	5	0
0.5	5.5	0
0.5	6	0
0.5	6.5	0
1	7	0
0.5	7.5	0
1	8	0
1	8.5	0
0.5	9	0
0.5	9.5	0
0.5	10	0
0.5	10.5	0
0.5	11	0
1	11.5	0
0.5	12	0
0.5	12.5	0
1	13	0
0.5	13.5	0
1	14	0
1
0.5
0.5
0.5
0.5
0.5
0.5
0.5
0.5
1
0.5
1
0.5
1
0.5
1
0.5
0.5
0.5
0.5
0.5
0.5
0.5
0.5
0.5
2
0.5
0.5
0.5
0.5
0.5
0.5
0.5
0.5
1
0.5
0.5
0.5
0.5
0.5
1
1
0.5
1
1
0.5
0.5
0.5
0.5
1
0.5
0.5
0.5
0.5
0.5
0.5
0.5
0.5
0.5
0.5
0.5
0.5
0.5
0.5
0.5
1
0.5
0.5
0.5
1
0.5

## Sheet: Fig.5i_double(isolated)
Fig.5-i_double(isolated)
Raw_Data	Histgram_x	Histgram_y
0.5	0	49
0.5	0.5	18
1.5	1	11
1.5	1.5	7
0.5	2	3
1	2.5	3
2	3	1
0.5	3.5	4
1	4	0
2.5	4.5	4
0.5	5	0
2	5.5	0
2.5	6	0
3	6.5	0
5	7	0
0.5	7.5	0
0.5	8	0
0.5	8.5	0
0.5	9	0
0.5	9.5	0
1	10	0
0.5	10.5	0
1.5	11	0
0.5	11.5	0
1.5	12	0
0.5	12.5	0
0.5	13	0
0.5	13.5	0
0.5	14	0
0.5
0.5
0.5
1.5
4
4
0.5
0.5
1
1
0.5
0.5
1
0.5
0.5
0.5
0.5
0.5
0.5
1
0.5
0.5
2.5
1.5
1
1.5
5
2
1.5
0.5
1.5
0.5
2
0.5
0.5
3.5
1
0.5
0.5
0.5
4
0.5
0.5
1.5
1.5
1
0.5
0.5
0.5
0.5
0.5
4
0.5
1
0.5
0.5
0.5
1
2
5
5
3
1
1
1
1
2
3
1
2
1

## Sheet: Fig.5i_double(adjacent)
FIg.5-i_double(adjacent)
Raw_Data	Histgram_x	Histgram_y
0.5	0	15
0.5	0.5	13
2.5	1	8
7	1.5	5
7	2	7
4	2.5	5
4.5	3	1
2	3.5	9
1.5	4	5
3	4.5	7
1.5	5	5
5	5.5	1
1.5	6	3
0.5	6.5	6
0.5	7	3
0.5	7.5	2
1	8	1
8	8.5	1
0.5	9	0
2.5	9.5	0
1	10	0
2	10.5	0
0.5	11	0
2	11.5	0
1.5	12	0
2.5	12.5	0
0.5	13	0
0.5	13.5	0
4.5	14	0
1
0.5
5
1
5.5
7.5
7
0.5
0.5
4.5
4.5
3
2.5
7.5
23.5
8.5
4
19
4.5
0.5
4
27
3
5
5
3.5
5.5
9
6.5
1
5.5
6
7
1
0.5
1
4
1.5
2.5
4
8
1
5.5
7
4
6.5
3
4
7.5
1
1
2.5
1
5
5
1.5
2.5
1.5
2
2
1.5
5.5
3
7
4
4
6.5
5
1
1
0.5

## Sheet: Supplementary Fig.7a
Extended Data Fig.7 a			Uncropped gel of SDS-PAGE analysis of the sedimentation assays

## Sheet: Supplementary Fig.12a
ExFig.12-a
Raw_Data	Histgram_x	Histgram_y
4.8101	2	0
5.24	2.2	0
4.4944	2.4	0
5.0655	2.6	0
4.8557	2.8	0
5.37	3	0
5.8184	3.2	0
5.1869	3.4	0
4.8201	3.6	0
5.4633	3.8	0
4.8267	4	0
4.8567	4.2	2
5.0931	4.4	3
4.8103	4.6	9
4.7185	4.8	19
4.9486	5	25
5.1691	5.2	14
4.8329	5.4	16
5.1797	5.6	5
5.304	5.8	6
5.5954	6	1
5.4632	6.2	0
5.6447	6.4	0
5.7389	6.6	0
5.8204	6.8	0
5.1089	7	0
5.5	7.2	0
5.3716	7.4	0
5.1237	7.6	0
5.106	7.8	0
4.3162	8	0
4.2162
4.7497
5.0635
4.6128
5.5875
5.5093
5.4296
5.296
5.3832
5.1032
5.4248
5.2718
5.0447
5.6692
5.5736
5.0433
5.0433
5.9172
5.9004
5.1564
4.8693
5.1612
5.1161
5.0302
5.1196
4.9955
5.5167
5.3329
5.339
5.4733
4.99
4.6662
4.5084
4.5427
4.7618
5.6595
5.4104
5.4586
5.101
4.6793
5.2803
5.4167
5.8294
6.1297
5.3302
5.7893
5.4784
4.8442
5.0453
5.0536
5.2353
4.8647
5.5598
5.1236
4.9543
4.9571
4.6811
4.7309
5.3006
4.7227
4.8677
5.8112
5.0415
4.9874
4.9039
5.0727
5.0854
5.2562
4.9736

## Sheet: Supplementary Fig.12b
ExFig.12-b
Raw_Data	Histgram_x	Histgram_y
5.2054	2	0
4.9173	2.2	0
4.693	2.4	0
5.2093	2.6	0
4.1243	2.8	0
4.365	3	0
5.2172	3.2	0
5.1001	3.4	2
4.2286	3.6	0
4.5984	3.8	0
4.6441	4	1
5.3125	4.2	4
5.3618	4.4	12
5.0854	4.6	18
4.4026	4.8	19
5.3893	5	23
4.9909	5.2	16
5.1432	5.4	4
4.8152	5.6	0
5.2974	5.8	1
5.0628	6	0
5.2977	6.2	0
5.1741	6.4	0
4.3412	6.6	0
4.5417	6.8	0
5.2647	7	0
4.5688	7.2	0
3.5949	7.4	0
5.3757	7.6	0
5.29	7.8	0
5.4067	8	0
5.4494
5.1089
5.2334
5.2253
5.1523
4.9557
4.4877
4.8899
5.1734
4.8228
4.9966
5.1803
4.4158
4.6518
4.7286
4.5671
4.7372
5.1458
5.0552
5.152
5.0023
4.8815
5.0481
4.6668
4.7552
4.707
4.345
4.8593
4.5484
4.7149
4.5322
5.0638
4.5446
4.642
4.6692
3.5387
4.5788
4.6847
4.8295
4.6577
5.4064
4.9259
4.9825
5.3841
5.0345
4.9692
5.9248
5.2313
4.9633
4.6115
5.1783
4.876
5.1335
5.159
4.9986
4.678
4.8996
4.4869
4.8164
5.1483
5.5777
4.7257
5.1997
4.6476
4.7449
5.0281
5.3077
4.9322
5.0441
